# Supplementary material for: T-Cell Heterogeneity in Baseline Tumor Samples: Implications for Early Clinical Trial Design and Analysis
Source: Front Immunol. 2022 Apr 27;13:760763. doi: 10.3389/fimmu.2022.760763 (PMC9086966; doi:10.3389/fimmu.2022.760763)
Supplement: Supplementary Table 1 — Invidumed Samples Patient Characteristics. All Invidumed samples were commercially available, untreated primary samples from resected tissue. [file Table_1.xlsx]

## Sheet: T1 Description
	TABLE 1: Dataset Description
	A: Patient Characteristics
	IHC Marker Name:		MKI67+CD8+		FOXP3+
	Variable		N	Mean (cells/mm2)	N	Mean (cells/mm2)
			1293	49.5	1350	116.6
	Sample Origin
		Clinical Trial Patients	1211	50.9	1216	114.6
		Indivumed Patients	82	27.7	134	134.4
	Age
		Over 60	463	50	566	124.8
		Under 60	383	69.3	408	115.2
		Unknown	447	35.8	376	121.5
	Sex
		Male (ref)	493	63.9	574	127.2
		Female	379	50.5	431	107.8
		Unknown	421	35.5	345	126.3
	Indication
		CRC	525	24.6	570	108.2
		NSCLC	102	91.2	132	222.6
		BC	64	45.8	111	81.8
		Other (ref)	602	64.4	537	106.5
		Bladder Cancer	63	26.6	62	110
		Esophageal Cancer	19	28.7	18	138.2
		Gastric Cancer	25	65.7	26	90
		Head and Neck Cancer	40	112.3	23	249.2
		Hepatocellular Carcinoma	11	23.8	10	31.6
		Melanoma	34	117.8	27	156
		Ovarian Cancer	57	52.6	29	63
		Pancreatic	46	38.4	48	135
		Prostate Cancer	3	15.7	12	24.3
		Renal Cell Carcinoma	49	107.4	48	100
		Sarcoma	27	19.6	23	47
		All Others (less than 10 ea)	68	90.2	60	105
	B: Tumor Characteristics
	IHC Marker Name:		MKI67+CD8+		FOXP3+
	Variable		N	Mean (cells/mm2)	N	Mean (cells/mm2)
	Tissue of Excision
		Liver	334	34	373	75.9
		Lung	134	81.1	170	184.8
		Lymph Node	133	106.2	123	184.4
		Other (ref)	690	39.8	684	109.6
	Lesion Type
		Primary	484	34	525	133.7
		All Metastasis (ref)	760	59.5	791	111.3
		Lymph Node Metastasis	104	104.2	89	178.3
		Liver Metastasis	246	30.2	280	80.4
		Lung Metastasis	67	89.3	71	163.4
		Unknown	42	52.1	34	110.5
	Tissue Type
		Fresh (ref)	418	76.3	485	124.8
		Archival	578	39.5	636	110.4
		Unknown	297	42.6	229	120.9
	Biospy Method
		Resection (ref)	63	46.3	125	118.1
		Core Needle Biopsy	213	66.1	207	108.2
		Excision Biopsy	6	20.2	0	NA
		Unknown	1011	48.3	1018	115.2
	B: Prior Cancer Treatment
	IHC Marker Name:		MKI67+CD8+		FOXP3+
	Variable		N	Mean (cells/mm2)	N	Mean (cells/mm2)
	Treatment History
		Ever	1059	56.7	1078	115.4
		Never (ref)	234	23.5	272	137.2
		Unknown	755	50.9	727	110
	Chemotherapy
		Never (ref)	263	27.4	297	137.5
		Ever	275	71	327	125.8
		Non-ICD Chemo	151	88.8	137	183.7
		ICD Chemo	124	45.1	189	72.4
	Radiation
		Ever	160	77.6	183	136.5
		Never (ref)	378	36.4	440	130.8
	Hormone Related
		Ever	27	21.2	25	74.5
		Never (ref)	511	48.2	598	134.2
	CPI
		Ever	75	76.7	62	250.9
		Never (ref)	464	42.9	561	120.3
	All Immunotherapy
		Ever	112	75.9	95	189.1
		Never (ref)	426	40.1	528	123.3
	Cytotoxic Antibiotics
		Ever	58	71.5	48	74.4
		Never (ref)	480	44.1	575	136.2
	Targeted Therapy
		Ever	219	55	261	130.6
		Never (ref)	319	42.5	362	133.2

## Sheet: T2 Paired T-test 
TABLE 2: Paired T-tests by Tissue Type and Lesion Type
IHC Marker	Cell Population	Pairing within Patient	Mean Marker (count/mm2)	N	SD	IQ Range	P-value*	% Pairs Marker Ratio > 2-fold
FOXP3+	Regulatory T cells	distant metastasis	108.62	131	135.3	104.3	0.44	0.7
		primary	96.53	131	108.27	130.25
		liver metastasis	84.7	70	107.28	70.625	0.42	0.66
		primary	87.62	70	91.33	129.525
		ln metastasis	121.47	21	128.99	130.9	0.73	0.78
		primary	126.37	21	160.06	208.8
		lung metastasis	174.95	15	150.04	233.9	0.16	0.87
		primary	82.47	15	93.63	65.05
		archival	106.67	248	159.58	122.875	0.11	0.65
		fresh	100.8	258	132.2	104.375
MKI67+ CD8A+	Proliferating CD8A+ Tcells	distant metastasis	73.15	108	125.76	49.1	2.5e-05	0.73
		primary	26.97	108	46.72	19.95
		liver metastasis	52.18	56	89.62	24.3	0.02	0.7
		primary	22.77	56	36.56	16.65
		ln metastasis	94.58	16	21.51	33.4	0.01	0.93
		primary	44.95	16	22.54	29.3
		lung metastasis	103.13	13	218.61	83.6	0.00097	0.77
		primary	11.63	13	10.45	14.8
		archival	39.54	206	97.11	28.975	0.0021	0.75
		fresh	61.17	221	115.02	37.6
*Paired T-Test of means

## Sheet: S1. Invidumed Characteristics
Supplemental Table 1: Description of Invidumed Samples
Invidumed Patients Commercial Available Untreated Primary Tumor Samples
Indication	N	%
CRC	47	0.350746
Male	22	0.468085
Female	25	0.531915
Over 60	39	0.829787
Under 60	7	0.148936
Age Unknown	1	0.0212766
NSCLC	32	0.238806
Male	19	0.59375
Female	13	0.40625
Over 60	20	0.625
Under 60	12	0.375
Unknown	NA
Breast Cancer	47	0.350746
Female	47	1
Over 60	32	0.680851
Under 60	15	0.319149
Unknown	NA	0
Prostate	8	0.0559441
Male
Over 60	NA	0
Under 60	NA	0
Unknown	8	1
All Invidumed samples were commercially available, untreated primary samples from resected tissue.

## Sheet: S2 FOXP3+ Regression
Supplemental Table 2: Linear mixed-effects model fit by REML
	A: FOXP3+ Univariate Regression
	variable	lower	est.	upper	p-value	N	effect
	SEX: Female	-0.38	-0.07	0.23	0.64	721	0.93 (95% CI 0.68 to 1.3)
	BIOPSY METHOD: Core needle biopsy	-0.48	-0.14	0.19	0.4	1050	0.87 (95% CI 0.62 to 1.2)
	HORMONE THERAPY: Yes	-1.4	-0.53	0.34	0.23	522	0.59 (95% CI 0.25 to 1.4)
	IMMUNOTHERPY: Yes	-0.1	0.37	0.84	0.12	522	1.4 (95% CI 0.91 to 2.3)
	RADIATION: Yes	-0.68	-0.31	0.05	0.1	522	0.73 (95% CI 0.51 to 1.1)
	TARGETED THERAPY: Yes	-0.63	-0.3	0.04	0.09	522	0.74 (95% CI 0.53 to 1)
	TISSUE TYPE: Archival	-0.23	0.02	0.27	0.07	1050	1.02 (95% CI 0.80 to 1.31)
	TISSUE TYPE: Unknown	-0.75	-0.38	-0.02	0.07	1050	0.68 (95% CI 0.47 to 0.98)
	AGE (continuous)	0	0.01	0.03	0.05	694	1.1 (95% CI 1 to 1.3)
	CYTOTOXIC ANTIBIOTICS: Yes	-1.28	-0.64	0	0.05	522	0.53 (95% CI 0.28 to 1)
	CHEMOTHERAPY: Yes	-0.91	-0.59	-0.26	0.000465	522	0.56 (95% CI 0.4 to 0.77)
	LESION TYPE: Primary	0.22	0.47	0.71	0.000224	1027	1.6 (95% CI 1.2 to 2)
	CPI: Yes	0.5	1.05	1.6	0.000193	522	2.9 (95% CI 1.7 to 5)
	CHEMO TYPE: ICD Chemo	-1.35	-0.96	-0.58	2.58e-06	522	0.38 (95% CI 0.26 to 0.56)
	CHEMO TYPE: Non-ICD Chemo	-0.5	-0.09	0.33	2.58e-06	522	0.92 (95% CI 0.60 to 1.40)
	EVER ICD CHEMO: Yes	-1.3	-0.94	-0.58	4.22e-07	522	0.39 (95% CI 0.27 to 0.56)
	TISSUE OF EXCISION: Liver	-0.51	-0.23	0.05	2.79e-08	1050	0.79 (95% CI 0.6 to 1.1)
	TISSUE OF EXCISION: LN	0.19	0.62	1.06	2.79e-08	1050	1.86 (95% CI 1.2 to 2.9)
	TISSUE OF EXCISION: Lung	0.59	0.97	1.35	2.79e-08	1050	2.64 (95% CI 1.8 to 3.9)
	INDICATION: BC	-0.46	0.02	0.5	3.36e-12	1050	1.0 (95% CI 0.63 to 1.7)
	INDICATION: CRC	0.34	0.62	0.9	3.36e-12	1050	1.9 (95% CI 1.40 to 2.5)
	INDICATION: NSCLC	1.23	1.68	2.12	3.36e-12	1050	5.3 (95% CI 3.42 to 8.3)
	B: FOXP3+ Full Multivariate Regression, Conditional R2 =0.28
	variable	lower	est.	upper	p-value	N	effect
	AGE (continuous)	-0.02	-0.01	0.01	0.7	370	0.99 (95% CI 0.98 to 1.01)
	INDICATION: CRC	-0.36	0.26	0.88	0.7	370	1.29 (95% CI 0.70 to 2.41)
	INDICATION: NSCLC	-0.49	0.32	1.12	0.7	370	1.37 (95% CI 0.61 to 3.07)
	INDICATION: BC	-1.38	-0.7	-0.02	0.7	370	0.50 (95% CI 0.25 to 0.98)
	CHEMO_TYPE: Non-ICD Chemo	-1.03	-0.39	0.25	0.7	370	0.68 (95% CI 0.36 to 1.29)
	CHEMO_TYPE: ICD Chemo	-1.62	-0.9	-0.17	0.7	370	0.41 (95% CI 0.20 to 0.84)
	CYTOTOXIC ANTIBIOTICS: Yes	-0.47	0.21	0.88	0.7	370	1.23 (95% CI 0.63 to 2.42)
	CPI: Yes	-0.01	0.76	1.53	0.7	370	2.13 (95% CI 0.99 to 4.60)
	RADIATION: Yes	-0.65	-0.22	0.22	0.7	370	0.80 (95% CI 0.52 to 1.24)
	TARGETED THERAPY: Yes	-0.41	0.16	0.73	0.7	370	1.17 (95% CI 0.66 to 2.08)
	LESION TYPE: Primary	-0.26	0.36	0.97	0.7	370	1.43 (95% CI 0.77 to 2.65)
	TISSUE TYPE: Archival	-0.24	0.23	0.69	0.7	370	1.25 (95% CI 0.79 to 1.99)
	TISSUE OF EXCISION: Liver	-0.64	-0.05	0.53	0.7	370	0.95 (95% CI 0.53 to 1.70)
	TISSUE OF EXCISION: Lung	-0.28	0.4	1.07	0.7	370	1.48 (95% CI 0.76 to 2.90)
	TISSUE OF EXCISION: LN	-0.25	0.5	1.25	0.7	370	1.65 (95% CI 0.78 to 3.49)
	C: FOXP3+ Simple Multivariate Regression, Conditional R2 =0.32
	variable	lower	est.	upper	p-value	N	effect
	INDICATION: CRC	0.04	0.54	1.04	2.77e-07	522	1.71 (95% CI 1.04 to 2.82)
	INDICATION: NSCLC	0.7	1.27	1.83	2.77e-07	522	3.55 (95% CI 2.01 to 6.25)
	INDICATION: BC	-0.88	-0.25	0.38	2.77e-07	522	0.78 (95% CI 0.41 to 1.46)
	CHEMO_TYPE: Non-ICD Chemo	-0.6	-0.11	0.38	2.77e-07	522	0.90 (95% CI 0.55 to 1.46)
	CHEMO_TYPE: ICD Chemo	-1.3	-0.92	-0.54	2.77e-07	522	0.40 (95% CI 0.27 to 0.58)
Supplemental Table 2: The association between FOXP+ cells/mm2 in tumor biopsies and each variable of interest was determined in a linear mixed effect model using restricted maximum likelihood estimation (A). Variables with a p-value ≤0.1 or an effect size of >2 or <0.5 were included in the full multivariate model (B). The simple model (C) was limited to variables that were significant in the full…

## Sheet: S3 MKi67CD8+ Regression
Supplemental Table 3: Linear mixed-effects model fit by REML
	A: MKI67+CD8A+ Univariate Regression
	variable	lower	est.	upper	p-value	N	effect
	EVER ICD CHEMO: Yes	-0.36	0.21	0.78	0.47	457	1.2 (95% CI 0.7 to 2.2)
	SEX: Female	-0.55	-0.16	0.24	0.43	615	0.85 (95% CI 0.58 to 1.3)
	AGE (continuous)	-0.03	-0.01	0.01	0.28	594	0.91 (95% CI 0.76 to 1.1)
	CYTOTOXIC ANTIBIOTIC: Yes	-0.26	0.5	1.26	0.2	457	1.6 (95% CI 0.77 to 3.5)
	HORMONE THERAPY: Yes	-1.82	-0.73	0.36	0.19	457	0.48 (95% CI 0.16 to 1.4)
	BIOPSY METHOD: Core needle biopsy	0.03	0.4	0.77	0.11	1111	1.5 (95% CI 1.03 to 2.2)
	BIOPSY METHOD: Excision biopsy	-1.98	0.15	2.28	0.11	1111	1.2 (95% CI 0.14 to 9.8)
	RADIATION: Yes	0.36	0.88	1.4	0.00091	457	2.4 (95% CI 1.4 to 4)
	CPI: Yes	0.92	1.6	2.28	4.5e-06	457	5.0 (95% CI 2.5 to 9.8)
	TARGETED THERAPY: Yes	0.67	1.14	1.6	2.5e-06	457	3.1 (95% CI 1.9 to 5)
	CHEMOTHERPY: Yes	0.86	1.32	1.77	2.1e-08	457	3.7 (95% CI 2.4 to 5.9)
	LESION TYPE: Primary	-1.13	-0.85	-0.58	4.2e-09	988	0.43 (95% CI 0.32 to 0.56)
	CHEMO TYPE: ICD Chemo	0.21	0.79	1.37	2.8e-09	457	2.2 (95% CI 1.2 to 3.9)
	CHEMO TYPE: Non-ICD Chemo	1.2	1.74	2.28	2.8e-09	457	5.7 (95% CI 3.3 to 9.8)
	TISSUE TYPE: Archival	-1.28	-1	-0.72	8.3e-11	1017	0.37 (95% CI 0.28 to 0.49)
	TISSUE TYPE: Unknown	-0.75	-0.37	0	8.3e-11	1017	0.69 (95% CI 0.47 to 1.00)
	TREATED: Treated	0.97	1.33	1.69	1.1e-12	1017	3.8 (95% CI 2.6 to 5.4)
	INDICATION: BC	-0.95	-0.26	0.43	8.4e-13	1017	0.77 (95% CI 0.39 to 1.54)
	INDICATION: CRC	-1.24	-0.93	-0.62	8.4e-13	1017	0.39 (95% CI 0.29 to 0.54)
	INDICATION: NSCLC	0.52	1.07	1.62	8.4e-13	1017	2.91 (95% CI 1.68 to 5.05)
	TISSUE: Liver	0.05	0.37	0.69	2.7e-15	1017	1.4 (95% CI 1.1 to 2.0)
	TISSUE: LN	1.2	1.66	2.12	2.7e-15	1017	5.3 (95% CI 3.3 to 8.3)
	TISSUE: Lung	1.04	1.49	1.95	2.7e-15	1017	4.5 (95% CI 2.8 to 7.0)
	B: MKI67+CD8A+ Full Multivariate Regression, Conditional R2 =0.46
	variable	lower	est.	upper	p-value	N	effect
	INDICATION: CRC	-1.94	-1.14	-0.35	7.9e-14	434	0.32 (95% CI 0.144 to 0.7)
	INDICATION: NSCLC	-1.73	-0.53	0.67	7.9e-14	434	0.59 (95% CI 0.177 to 1.9)
	INDICATION: BC	-1.7	-0.48	0.73	7.9e-14	434	0.62 (95% CI 0.183 to 2.1)
	CHEMO TYPE: Non-ICD Chemo	-0.77	0.12	1	7.9e-14	434	1.13 (95% CI 0.464 to 2.7)
	CHEMO TYPE: ICD Chemo	-1.03	-0.08	0.86	7.9e-14	434	0.92 (95% CI 0.359 to 2.4)
	CPI: Yes	-0.6	0.46	1.51	7.9e-14	434	1.58 (95% CI 0.548 to 4.5)
	HORMONE THERAPY: Yes	-2.95	-1.73	-0.51	7.9e-14	434	0.18 (95% CI 0.053 to 0.6)
	TARGETED THERAPY: Yes	-0.76	0.01	0.78	7.9e-14	434	1.01 (95% CI 0.466 to 2.2)
	LESION TYPE: Primary	-1.01	-0.24	0.52	7.9e-14	434	0.78 (95% CI 0.363 to 1.7)
	TISSUE TYPE: Archival	-1.59	-0.97	-0.36	7.9e-14	434	0.38 (95% CI 0.205 to 0.7)
	TISSUE TYPE: Unknown	-1.35	-0.38	0.6	7.9e-14	434	0.69 (95% CI 0.260 to 1.8)
	TISSUE OF EXCISION: Liver	-0.96	-0.17	0.63	7.9e-14	434	0.85 (95% CI 0.382 to 1.9)
	TISSUE OF EXCISION: Lung	-0.28	0.66	1.6	7.9e-14	434	1.94 (95% CI 0.757 to 5.0)
	TISSUE OF EXCISION: LN	-0.04	0.88	1.81	7.9e-14	434	2.42 (95% CI 0.959 to 6.1)
	C: MKI67+CD8A+ Simple Multivariate Regression, Conditional R2 =0.48
	variable	lower	est.	upper	p-value	N	effect
	INDICATION: CRC	-2.01	-1.44	-0.88	2.4e-13	457	0.24 (95% CI 0.135 to 0.42)
	INDICATION: NSCLC	-0.7	0.16	1.03	2.4e-13	457	1.18 (95% CI 0.497 to 2.79)
	INDICATION: BC	-1.58	-0.37	0.83	2.4e-13	457	0.69 (95% CI 0.206 to 2.29)
	HORMONE THERAPY: Yes	-3.02	-1.81	-0.6	2.4e-13	457	0.16 (95% CI 0.049 to 0.55)
	TISSUE TYPE: Archival	-1.54	-1.06	-0.58	2.4e-13	457	0.35 (95% CI 0.214 to 0.56)
	TISSUE TYPE: Unknown	-1.28	-0.37	0.53	2.4e-13	457	0.69 (95% CI 0.278 to 1.70)
Supplemental Table 3: The association between MKI67+CD8+ cells/mm2 in tumor biopsies and each variable of interest was determined in a linear mixed effect model using restricted maximum likelihood estimation (A). Variables with a p-value ≤0.1 or an effect size of >2 or <0.5 were included in the full multivariate model (B). The simple model (C) was limited to variables that were significant in the…

## Sheet: S4 RxTime and Marker
Supplemental Table 4: Correlation of Marker Level With Time Since Prior Cancer Therapy
CORRELATION OF MONTHS SINCE MOST RECENT TREATMENT AND MARKER LEVEL
Treatment Type	Markers (y)	R2	line (y=β + mx)	N
Chemotherapy	LOG2 FOXP3+	0.017	y=5.67 - 0.05*x	157
	LOG2 MKI67+CD8A+	0.044	y=3.92 - 0.05*x	143
ICD Chemotherapy	LOG2 FOXP3+	0.038	y=4.95 -0.01*x	79
	LOG2 MKI67+CD8A+	0.003	y=3.94 + 0.00*x	58
Radiation	LOG2 FOXP3+	0.013	y=5.76 - 0.01*x	70
	LOG2 MKI67+CD8A+	0.073	y=4.86 + 0.02*x	66
Checkpoint Inhibitors	LOG2 FOXP3+	0.125	y=7.27 + 0.10*x	15
	LOG2 MKI67+CD8A+	0.05	y=5.69 + 0.09*x	23
Any Immunotherapy	LOG2 FOXP3+	0.018	y=5.87 - 0.01*x	31
	LOG2 MKI67+CD8A+	0.011	y=4.24 - 0.01*x	46
Targeted Therapy	LOG2 FOXP3+	0.011	y=5.79 - 0.02*x	115
	LOG2 MKI67+CD8A+	0.01	y=4.13 - 0.03*x	103
Hormone Therapy	LOG2 FOXP3+	0.054	y=6.57 + 0.01*x	11
	LOG2 MKI67+CD8A+	0.1	y=2.58 - 0.03*x	15
Cytotoxic Antibiotic Therapy	LOG2 FOXP3+	<0.000	y=5.41+(0.00*x)	28
	LOG2 MKI67+CD8A+	0.014	y=4.63+(0.01*x)	37

## Sheet: S5 Clinical Variables for Fig 4
Supplemental Table 5: Clinical Variable Details for Patients in Figure 4
Patient	Tissue Type	Biopsy Method	Study Day of Biopsy	Tissue of Excision	Indication/Diagnosis	Tumor Type	Log2 MKi67+CD8+ Fresh/Archival Tissue	Any Prior Cancer Therapy	Prior Targeted Therapy	Prior Chemotherapy	Prior Hormone Therapy	Prior ICD-Chemotherapy	Prior Cytotoxic Antibiotoc Therapy	Prior Radiation Therapy	Prior CPI Therapy	Intervening Therapy between Archival and Fresh Tissue Collection
1	archival	RESECTION	-690	Ovary	Ovarian carcinoma	primary	1.07	YES	YES	YES	NO	NO	NO	NO	NO	YES
1	fresh	EXCISION BIOPSY	0	Lymph node	Ovarian carcinoma	ln metastasis
2	archival	RESECTION	-1176	Ovary	Ovarian carcinoma	primary	7.23	YES	YES	YES	NO	NO	NO	NO	NO	YES
2	fresh	RESECTION	0	Abdominal cavity	Ovarian carcinoma	distant metastasis
3	archival	RESECTION	-763	Ovary	Ovarian carcinoma	primary	0.11	YES	YES	YES	NO	NO	YES	NO	NO	YES
3	fresh	CORE NEEDLE BIOPSY	0	Peritoneum	Ovarian carcinoma	distant metastasis
4	archival	RESECTION	-592	Ovary	Ovarian carcinoma	primary	2.02	YES	YES	YES	NO	NO	YES	NO	NO	YES
4	fresh	CORE NEEDLE BIOPSY	0	Liver	Ovarian carcinoma	liver metastasis
5	archival	NA	-617	Lung	Non small cell lung carcinoma	primary	-0.66	YES	YES	NO	NO	NO	NO	NO	YES	YES
5	fresh	NA	0	Lung	Non small cell lung carcinoma	primary
6	archival	NA	-337	Lymph node	Non small cell lung carcinoma	ln metastasis	3.13	YES	YES	NO	NO	NO	NO	NO	YES	YES
6	fresh	NA	0	Lung	Non small cell lung carcinoma	primary
7	archival	NA	-78	Soft tissue	Non small cell lung carcinoma	distant metastasis	-1.73	YES	YES	YES	NO	NO	NO	YES	YES	YES
7	fresh	NA	0	Lymph node	Non small cell lung carcinoma	ln metastasis
8	archival	NA	-6	Lung	Non small cell lung carcinoma	primary	-0.27	YES	YES	YES	NO	NO	NO	NO	YES	NO
8	fresh	NA	0	Lung	Non small cell lung carcinoma	primary
9	archival	NA	-427	Lung	Non small cell lung carcinoma	primary	3.6	YES	YES	YES	NO	NO	NO	YES	YES	YES
9	fresh	NA	0	Lung	Non small cell lung carcinoma	primary
10	archival	NA	-34	Pleura	Non small cell lung carcinoma	distant metastasis	0.01	NO	NO	NO	NO	NO	NO	NO	NO	NO
10	fresh	NA	0	Pleura	Non small cell lung carcinoma	distant metastasis
11	archival	NA	-351	Uterus	Cervix carcinoma	primary	2.88	YES	NO	YES	NO	NO	NO	NO	NO	YES
11	fresh	NA	0	Lymph node	Cervix carcinoma	ln metastasis
